# Supplementary material for: Effect of Heat Treatment on Gelatin Properties and the Construction of High Internal Phase Emulsions for 3D Printing
Source: Foods. 2024 Dec 11;13(24):4009. doi: 10.3390/foods13244009 (PMC11728344; doi:10.3390/foods13244009)
Supplement: Supplementary file 1 [file foods-13-04009-s001.zip]

Archive with 1 entries (1 files):
- foods-3311919-supplementary.pdf
